# Supplementary material for: Genetic Diversity and Trends of Ancestral and New Inbreeding in Deutsch Drahthaar Assessed by Pedigree Data
Source: Animals (Basel). 2022 Apr 5;12(7):929. doi: 10.3390/ani12070929 (PMC8996862; doi:10.3390/ani12070929)
Supplement: Supplementary file 1 [file animals-12-00929-s001.zip]

Archive with 3 entries (3 files):
- Supplementary_Overview_recent_studies-rev.xlsx
- TableS2-rev.xlsx
- TableS3-rev.xlsx
