# Supplementary material for: Genetic Diversity and Trends of Ancestral and New Inbreeding in Deutsch Drahthaar Assessed by Pedigree Data
Source: Animals (Basel). 2022 Apr 5;12(7):929. doi: 10.3390/ani12070929 (PMC8996862; doi:10.3390/ani12070929)
Supplement: Supplementary file 1 [file animals-12-00929-s001.zip › Supplementary_Overview_recent_studies-rev.xlsx]

## Sheet: Overview
Table S1. Overview of recent studies analyzing the probabilities of gene origin and including at least 1000 dogs with at least four equivalent complete generations (GE). For studies containing three and more breeds, a mean across the breeds and breed-specific values for breeds with at least 10,000 reference animals and at least five complete generations are given. Individual rate of inbreeding ba…
Reference	Breed	Reference animals	GE	Ne	F	f	fe	fa	fg	fe/f	fa/fe	fg/fe	ΔFi	Realized Ne
Leroy, et al. [11]	mean per breed (60 breeds)	10,924	5.4	221	0.034	-	154	60	-	-	0.39	-	0.0078	63.8		References
	American Staffordshire Terrier	24,803	5.6	60	0.046	-	88	29	-	-	0.33	-	0.0102	49.1		[11]	Leroy, G.; Verrier, E.; Meriaux, J.-C.; Rognon, X. Genetic diversity of dog breeds: within‐breed diversity comparing genealogical and molecular data. Animal Genetics 2009, 40, 323-332, doi:https://doi.org/10.1111/j.1365-2052.2008.01842.x.
	Beagle	11,690	7.9	76	0.046	-	163	44	-	-	0.27	-	0.0068	73.5		[12]	Shariflou, M.R.; James, J.W.; Nicholas, F.W.; Wade, C.M. A genealogical survey of Australian registered dog breeds. The Veterinary Journal 2011, 189, 203-210, doi:https://doi.org/10.1016/j.tvjl.2011.06.020.
	Beauceron	19,072	9.1	56	0.061	-	75	34	-	-	0.45	-	0.0077	64.6		[15]	Mäki, K. Population structure and genetic diversity of worldwide Nova Scotia Duck Tolling Retriever and Lancashire Heeler dog populations. Journal of Animal Breeding and Genetics 2010, 127, 318-326, doi:https://doi.org/10.1111/j.1439-0388.2010.00851.x.
	Bouledogue Francais	14,718	7.6	-	0.032	-	105	41	-	-	0.39	-	0.0049	101.7		[17]	Michels, P.W.; Distl, O. Genetic Variability in Polish Lowland Sheepdogs Assessed by Pedigree and Genomic Data. Animals 2020, 10, 1520, doi:10.3390/ani10091520.
	Bernese Mountain Dog	12,325	5.0	167	0.018	-	154	58	-	-	0.38	-	0.0045	110.4		[21]	Ács, V.; Bokor, Á.; Nagy, I. Population structure analysis of the border collie dog breed in Hungary. Animals 2019, 9, 250, doi:https://doi.org/10.3390/ani9050250.
	German Boxer	12,732	5.3	231	0.024	-	81	68	-	-	0.84	-	0.0056	88.8		[23]	Wijnrocx, K.; François, L.; Stinckens, A.; Janssens, S.; Buys, N. Half of 23 Belgian dog breeds has a compromised genetic diversity, as revealed by genealogical and molecular data analysis. Journal of Animal Breeding and Genetics 2016, 133, 375-383, doi:https://doi.org/10.1111/jbg.12203.
	Malinois	18,276	6.7	161	0.043	-	106	44	-	-	0.42	-	0.0077	65.1		[34]	Gutiérrez, J.; Cervantes, I.; Goyache, F. Improving the estimation of realized effective population sizes in farm animals. Journal of Animal Breeding and Genetics 2009, 126, 327-332, doi:https://doi.org/10.1111/j.1439-0388.2009.00810.x.
	Cavalier King Charles	27,392	6.6	150	0.033	-	200	61	-	-	0.31	-	0.0060	83.7		[38]	Jansson, M.; Laikre, L. Recent breeding history of dog breeds in Sweden: modest rates of inbreeding, extensive loss of genetic diversity and lack of correlation between inbreeding and health. Journal of Animal Breeding and Genetics 2014, 131, 153-162, doi:https://doi.org/10.1111/jbg.12060.
	English Cocker Spaniel	23,464	6.7	199	0.023	-	512	140	-	-	0.27	-	0.0041	122.7		[39]	Vasiliadis, D.; Metzger, J.; Distl, O. Demographic assessment of the Dalmatian dog–effective population size, linkage disequilibrium and inbreeding coefficients. Canine Medicine and Genetics 2020, 7, 1-11, doi:https://doi.org/10.1186/s40575-020-00082-y.
	Epagneul Breton	27,703	9.2	78	0.052	-	69	31	-	-	0.45	-	0.0065	77.0		[42]	Velie, B.D.; Wilson, B.J.; Arnott, E.R.; Early, J.B.; McGreevy, P.D.; Wade, C.M. Inbreeding levels in an open-registry pedigreed dog breed: The Australian working kelpie. The Veterinary Journal 2021, https://doi.org/10.1016/j.tvjl.2021.105609, 105609, doi:https://doi.org/10.1016/j.tvjl.2021.105609.
	English Setter	26,575	6.4	195	0.021	-	186	58	-	-	0.31	-	0.0039	127.5		[43]	Voges, S.; Distl, O. Inbreeding trends and pedigree analysis of Bavarian mountain hounds, Hanoverian hounds and Tyrolean hounds. Journal of Animal Breeding and Genetics 2009, 126, 357-365, doi:https://doi.org/10.1111/j.1439-0388.2009.00800.x.
	German Sheperd Dog	56,583	5.1	-	0.018	-	152	129	-	-	0.85	-	0.0044	113.1		[44]	Kumpulainen, M.; Anderson, H.; Svevar, T.; Kangasvuo, I.; Donner, J.; Pohjoismäki, J. Founder representation and effective population size in old versus young breeds—genetic diversity of Finnish and Nordic Spitz. Journal of Animal Breeding and Genetics 2017, 134, 422-433, doi:https://doi.org/10.1111/jbg.12262.
	Labrador Retriever	41,670	5.5	122	0.022	-	345	97	-	-	0.28	-	0.0049	101.4
	Shih Tzu	10,907	5.9	176	0.028	-	310	91	-	-	0.29	-	0.0058	86.5
	Wire-haired Dachshund	14,360	5.9	109	0.030	-	261	99	-	-	0.38	-	0.0062	80.7
	West Highland White Terrier	14,100	5.4	2136	0.022	-	317	93	-	-	0.25	-	0.0050	99.1
	Yorkshire Terrier	24,907	6.6	117	0.03	-	145	86	-	-	0.59	-	0.0054	92.2
Voges and Distl [43]	mean per breed (3 breeds)	1923	9.5	50	0.069	226	35	22	6.9	0.15	0.63	0.20	0.0084	59.7
Mäki [15]	Nova Scotia Duck Tolling Retriever	7707	12.9	18	0.26	19	10	5	2.1	0.52	0.53	0.21	0.0250	20.0
	Lancashire Heeler	1291	6.0	28	0.10	72	15	14	6.4	0.21	0.89	0.42	0.0209	24.0
Shariflou, et al. [12]	mean per breed (32 breeds)	9027	5.7	142	0.046	427	78	38	19.9	0.18	0.49	0.26	0.0100	50.2
	mean per breed for breeds with very large registry (>80.000)	32,583	6.2	357	0.035	1052	124	72	43.0	0.14	0.59	0.36	0.0068	73.2
	mean per breed for breeds with a GE >8	9349	8.9	77	0.063	525	90	38	17.7	0.17	0.42	0.20	0.0082	61.0
	Australian Cattle Dog	10,956	9,7	57	0.057	546	87	59	22.5	0.16	0.68	0.26	0.0067	74.4
	Border Collie	20,173	7.6	129	0.041	511	87	52	25.2	0.17	0.60	0.29	0.0063	79.1
	Boxer	16,267	6	113	0.043	910	171	93	56.8	0.19	0.54	0.33	0.0088	57.1
	Cavalier King Charles	29,855	7.5	204	0.035	836	258	113	55.9	0.31	0.44	0.22	0.0055	91.5
	English Cocker Spaniel	14,237	7.3	89	0.044	837	173	66	31.3	0.21	0.38	0.18	0.0061	81.4
	Golden Retriever	31,834	6.7	1090	0.051	727	109	61	33.3	0.15	0.78	0.54	0.0091	54.7
	Labrador Retriever	44,396	6.6	153	0.034	1134	146	73	35	0.13	0.50	0.24	0.0062	81.2
	Staffordshire Bull Terrier	36,412	8	102	0.052	625	81	47	27.2	0.13	0.58	0.34	0.0076	65.8
Jansson and Laikre [38]	mean per breed (26 breeds)	3287	6.9	125	0.033	366	-	-	18.3	-	-	0.05	0.0057	88.2
	Rottweiler	14,921	7.5	205	0.024	1131	-	-	26.9	-	-	0.02	0.0037	134.0
Wijnrocx, et al. [23]	mean per breed (23 breeds)	5930	4.4	102	0.050	452	127	58	27.6	0.28	0.46	0.22	0.0150	33.4
	German Sheperd Dog	30,622	6.1	120	0.021	2286	259	121	48.5	0.11	0.47	0.19	0.0042	120.4
	Malinois	18,445	7.1	61	0.048	645	135	39	21.8	0.21	0.29	0.16	0.0080	62.3
Kumpulainen, et al. [44]	Finish Spitz	28,119	10.9	74	0.063	418	31	20	26.5	0.07	0.65	0.84	0.0066	76.3
	Nordic Spitz	9009	6.5	109	0.044	159	42	28	26.6	0.26	0.67	0.64	0.0081	61.4
Ács, et al. [21]	Border Collie	1566	4.5	approx. 115	0.088	894	117	20	806	0.13	0.17	0.90	0.0260	19.2
Vasiliadis, et al. [39]	Dalmatian	18,061	7.5	93	0.035	797	158	59	-	0.20	0.37	-	0.0055	90.9
Michels and Distl [17]	Polish Lowland Sheepdogs	4920	10.1	22	0.18	103	10	6	3.0	0.10	0.60	0.30	0.0216	23.2
Velie, et al. [42]	Australian Working Kelpie	12,441	7.0	61	0.049	1067	62	38	15.2	0.06	0.62	0.25	0.0083	60.0
Ne: effective popualtion size; F: inbreeding coefficient; f: number of founders; fe: effective number of founders; fa: effective number of ancestors; fg: effective number of founders genomes; ∆Fi depended on GE and corresponding realized Ne was calculated according to Gutiérrez, et al [34] using given values for GE and F and the following formulas: ∆Fi=1-(GE-1√(1-F)) and Ne=1/2x∆Fi.
