# Supplementary material for: Genetic Diversity and Trends of Ancestral and New Inbreeding in Deutsch Drahthaar Assessed by Pedigree Data
Source: Animals (Basel). 2022 Apr 5;12(7):929. doi: 10.3390/ani12070929 (PMC8996862; doi:10.3390/ani12070929)
Supplement: Supplementary file 1 [file animals-12-00929-s001.zip › TableS2-rev.xlsx]

## Sheet: (a)
Table S2. Further results of the pedigree analysis for Deutsch Drahthaar dogs. (a) Analysis of equivalent complete generations (GE), individual inbreeding coefficients (F) for all and inbred individuals, individual rate of inbreeding (ΔFi), effective population size (Ne), ancestral inbreeding coefficient according to Ballou (Fa_Bal), ancestral (Fa_Kal) and new inbreeding coefficient (FNew) accord…
Birth year	Number of animals	GE	F	Proportion of inbred animals	F for inbred animals	ΔFi	Ne	Fa_Bal	Fa_Kal	FNew	AHC	Number of Sires	Effective Number of Sires	Number of Dams	Effective Number of Dams
1991	1726	4.25	0.016	0.65	0.025	0.0044	113.6	0.025	0.002	0.014	0.025	205	103.346	380	274.296
1992	1817	4.50	0.018	0.665	0.027	0.0048	104.2	0.031	0.002	0.016	0.032	216	110.949	413	286.613
1993	1853	4.65	0.02	0.716	0.028	0.005	100	0.034	0.003	0.017	0.036	232	131.565	426	309.399
1994	2122	5.08	0.024	0.817	0.03	0.0058	86.2	0.04	0.004	0.021	0.042	237	136.931	470	356.683
1995	3839	5.31	0.026	0.867	0.03	0.006	83.3	0.044	0.004	0.022	0.046	267	161.048	538	464.938
1996	3554	5.56	0.025	0.909	0.027	0.0054	92.6	0.05	0.004	0.02	0.052	273	154.129	525	450.188
1997	3401	5.83	0.027	0.93	0.029	0.0057	87.7	0.057	0.005	0.022	0.06	253	139.925	490	425.388
1998	2880	6.06	0.031	0.947	0.032	0.0061	82	0.063	0.006	0.024	0.067	225	130.361	418	364.802
1999	3095	6.19	0.031	0.94	0.032	0.006	83.3	0.067	0.007	0.024	0.071	223	127.293	437	384.813
2000	3097	6.49	0.032	0.968	0.033	0.006	83.3	0.072	0.007	0.025	0.078	214	129.368	442	385.442
2001	2937	6.73	0.035	0.963	0.036	0.0063	79.4	0.083	0.009	0.025	0.09	237	142.568	418	367.345
2002	3204	6.97	0.032	0.975	0.033	0.0054	92.6	0.085	0.008	0.024	0.093	239	141.988	441	387.936
2003	3226	7.15	0.035	0.967	0.036	0.0057	87.7	0.095	0.01	0.025	0.104	244	137.67	452	383.424
2004	3547	7.44	0.034	0.979	0.035	0.0054	92.6	0.102	0.01	0.024	0.112	232	138.651	482	409.192
2005	3187	7.62	0.035	0.979	0.036	0.0054	92.6	0.107	0.01	0.025	0.119	248	145.305	441	374.966
2006	3348	7.90	0.037	0.971	0.038	0.0054	92.6	0.116	0.012	0.026	0.13	249	141.803	460	393.45
2007	3452	8.19	0.042	0.984	0.043	0.0059	84.7	0.128	0.014	0.028	0.144	261	150.473	479	399.012
2008	3328	8.43	0.042	0.981	0.043	0.0057	87.7	0.133	0.014	0.028	0.151	252	141.063	469	385.31
2009	3391	8.78	0.045	0.995	0.045	0.0059	84.7	0.146	0.017	0.028	0.167	236	136.92	466	397.582
2010	3115	8.96	0.045	0.99	0.046	0.0058	86.2	0.151	0.017	0.028	0.173	218	119.761	417	353.916
2011	2882	9.16	0.048	0.989	0.048	0.006	83.3	0.161	0.019	0.029	0.186	227	131.647	400	332.363
2012	3029	9.27	0.048	0.974	0.049	0.0058	86.2	0.163	0.019	0.029	0.188	228	127.846	405	339.188
2013	2840	9.37	0.049	0.95	0.051	0.0058	86.2	0.17	0.02	0.029	0.198	206	118.204	385	315.75
2014	3066	9.52	0.05	0.941	0.053	0.0058	86.2	0.176	0.021	0.028	0.207	227	135.094	399	342.541
2015	2816	9.88	0.049	0.973	0.051	0.0056	89.3	0.186	0.022	0.028	0.221	206	116.994	387	327.723
2016	2999	9.85	0.048	0.941	0.051	0.0054	92.6	0.189	0.022	0.026	0.226	209	125.709	389	333.712
2017	3157	9.49	0.039	0.833	0.047	0.0044	113.6	0.184	0.019	0.021	0.221	195	117.292	364	312.743
2018	3011	9.88	0.042	0.869	0.048	0.0045	111.1	0.193	0.021	0.021	0.234	197	123.587	363	311.693
2019	3049	10.28	0.047	0.913	0.052	0.005	100	0.206	0.023	0.024	0.251	204	125.741	377	329.352
2020	3246	10.31	0.044	0.918	0.048	0.0046	108.7	0.211	0.023	0.021	0.26	191	122.749	395	348.53
Total	90214
Mean		7.64	0.0365	0.916	0.0394	0.0055	91.8067	0.116	0.0125	0.024	0.1338	228.367	132.199	430.933	362.944

## Sheet: (b)
Table S2. Further results of the pedigree analysis for Deutsch Drahthaar dogs. (b) Analyses of probabilities of origin and effective number of sires and dams by birth year cohorts of the reference population.
Subdivision	Number of founders (f)	Effective number of founders (fe)	Effective number of ancestors (fa)	Effective number of founder genomes (fg)	fe/f	fa/fe	fg/fe	Number of Sires	Effective Number of Sires	Number of Dams	Effective Number of Dams
2000-2005	617	68.4	42.74	20.76	0.11	0.62	0.3	718	284.176	1605	1062.76
2006-2010	585	62.6	35.3957	15.25	0.11	0.57	0.24	687	246.595	1455	967.99
2011-2015	524	61.9	33.103	12.88	0.12	0.53	0.21	605	221.793	1206	840.05
2016-2020	558	64.9	34.969	12.75	0.12	0.54	0.2	547	236.83	1166	802.51
Total
2000-2020	814	65.5	37.8	16.2	0.08	0.58	0.25	2018	701.55	4343	2762.56
