# Supplementary material for: Genetic Diversity and Trends of Ancestral and New Inbreeding in Deutsch Drahthaar Assessed by Pedigree Data
Source: Animals (Basel). 2022 Apr 5;12(7):929. doi: 10.3390/ani12070929 (PMC8996862; doi:10.3390/ani12070929)
Supplement: Supplementary file 1 [file animals-12-00929-s001.zip › TableS3-rev.xlsx]

## Sheet: (a)
Table S3. Correlations among measures of inbreeding of dogs included in the reference population with inbreeding measures of their sires and dams (a) and in addition, correlations of inbreeding measures among parents (b).
Animal	F-sire	F-dam	ΔFi-sire	ΔFi-dam	Finbred-sire	Finbred-dam	Fa_Kal-sire	Fa_Kal-dam	Fa_New-sire	Fa_New-dam	Fa_Bal-sire	Fa_Bal-dam	AHC-sire	AHC-dam
F-animal	0.249	0.268	0.176	0.201	0.239	0.204	0.277	0.306	0.203	0.217	0.314	0.321	0.304	0.313
ΔFi-animal	0.181	0.194	0.201	0.214	0.18	0.133	0.158	0.196	0.17	0.173	0.12	0.13	0.109	0.12
Finbred-animal	0.143	0.087	-0.016	0.006	0.52	0.385	0.106	0.054	0.145	0.096	0.22	0.12	0.201	0.105
Fa_Kal-animal	0.383	0.417	0.264	0.312	0.226	0.202	0.493	0.521	0.276	0.312	0.539	0.55	0.534	0.544
Fa_New-animal	0.125	0.131	0.091	0.098	0.215	0.177	0.094	0.12	0.125	0.123	0.12	0.124	0.109	0.114
Fa_Bal-animal	0.518	0.527	0.302	0.331	0.252	0.25	0.689	0.668	0.363	0.39	0.825	0.821	0.824	0.819
AHC-animal	0.505	0.52	0.286	0.319	0.229	0.224	0.696	0.678	0.341	0.373	0.829	0.826	0.831	0.828
F: individual inbreeding coefficient of animals from the reference population; Finbred: individual inbreeding coefficient of inbred animals; ΔFi: individual rate of inbreeding; Fa_Kal: ancestral inbreeding according to Kalinowski et al.; Fa_New: new inbreeding according to Kalinowski et al.; Fa_Bal: ancestral inbreeding according to Ballou; AHC: ancestral history coefficient according to Baumung …

## Sheet: (b)
Table S3. Correlations among measures of inbreeding of dogs included in the reference population with inbreeding measures of their sires and dams (a) and in addition, correlations of inbreeding measures among parents (b).
	Fdam	ΔFi-dam	Finbred-dam	Fa_Kal-dam	Fa_New-dam	Fa_Bal-dam	AHCdam
Fsire	0.081	0.047	0.041	0.117	0.051	0.161	0.159
ΔFi-sire	0.047	0.073	0.0129	0.055	0.037	0.026	0.0022
Finbred-sire	0.018	0.017	0.091	0.005	0.024	0.014	0.01
Fa_Kal-sire	0.131	0.059	0.031	0.217	0.068	0.315	0.318
Fa_New-sire	0.043	0.035	0.042	0.049	0.034	0.059	0.055
Fa_Bal-sire	0.181	0.049	0.049	0.3	0.094	0.472	0.476
AHCsire	0.181	0.045	0.042	0.303	0.091	0.478	0.483
F: inbreeding coefficient of whole reference population; Finbred: inbreeding coefficient of inbred animals; ΔFi: individual rate of inbreeding; Fa_Kal: ancestral inbreeding according to Kalinowski et al.; Fa_New: new inbreeding according to Kalinowski et al.; Fa_Bal: ancestral inbreeding according to Ballou; AHC: ancestral history coefficient according to Baumung et al.
